# Supplementary material for: The effect of nicotine-containing products and fetal sex on placenta-associated circulating midpregnancy biomarkers
Source: Biol Sex Differ. 2022 Jul 15;13:39. doi: 10.1186/s13293-022-00443-1 (PMC9284818; doi:10.1186/s13293-022-00443-1)
Supplement: Supplementary file 2 — Additional file 2: Table S2. Effect of fetal sex on midpregnancy angiogenic biomarkers (Nicotine exposure group, n = 2278). [file 13293_2022_443_MOESM2_ESM.xlsx]

## Sheet: 4
Additional Table 2. Effect of fetal sex on midpregnancy angiogenic biomarkers (Nicotine exposure group,n=2278)
			Univariable									Multivariable
			sFlt-1			PlGF			sFlt-1/PlGF-ratio			sFlt-1			PlGF			sFlt-1/PlGF-ratio
Fetal sex	N	%	b	95% CI	P	b	95% CI	P	b	95% CI	P	b	95% CI	P	b	95% CI	P	b	95% CI	P
	2200				0.008			0.002			<0.001			0.007			0.003			<0.001
Male	1179	53.6	-0.01	-0.04;(-0.01)		0.02	0.01;0.03		-0.04	-0.07;(-0.03)		-0.01	-0.04;(-0.01)		0.02	0.01;0.03		-0.04	-0.07;(-0.03)
Female (Ref.)	1020	46.4
Uni- and multivariablelinear regression analyses on log transformed biomarker concentrations. Multivariable linear regression analyses are adjusted for gestational age, maternal age, prepregnancy BMI and parity (N=2200). Global p-values are shown.
B=beta coefficient; CI=confidence interval; N=number; P= global p-value; PlGF= Placental Growth Factor; Ref.=reference group; sFlt-1=Soluble Fms-like tyrosine kinase receptor 1.
